# Supplementary material for: Prevalence and factors associated with diarrheal diseases among children below five years in selected slum settlements in Entebbe municipality, Wakiso district, Uganda
Source: BMC Pediatr. 2022 Jul 7;22:394. doi: 10.1186/s12887-022-03448-2 (PMC9264597; doi:10.1186/s12887-022-03448-2)
Supplement: Supplementary file 1 — Additional file 1. [file 12887_2022_3448_MOESM1_ESM.zip]

Archive with 1 entries (1 files):
- PREVALENCE AND FACTORS ASSOCIATED WITH DIARRHEA- dataset.sav
